# Supplementary material for: Investigating the Effect of Artificial Flavours and External Information on Consumer Liking of Apples
Source: Molecules. 2019 Nov 26;24(23):4306. doi: 10.3390/molecules24234306 (PMC6930502; doi:10.3390/molecules24234306)
Supplement: Supplementary file 1 [file molecules-24-04306-s001.zip]

Archive with 1 entries (1 files):
- molecules-643796-SI.pdf
